# Supplementary material for: Tip‐Balloon Anchored Retroflex (T‐BAR) Method for Double Balloon Endoscopy‐Assisted ERCP in Roux‐en‐Y Anatomy
Source: J Hepatobiliary Pancreat Sci. 2026 Feb 23;33(6):e42–3. doi: 10.1002/jhbp.70094 (PMC13284809; doi:10.1002/jhbp.70094)
Supplement: Supplementary file 1 — Video S1: jhbp70094‐sup‐0001‐Supinfo.zip. [file JHBP-33-e42-s001.zip]

Archive with 2 entries (2 files):
- jhbp70094-sup-0001-Supinfo1@T-BAR method for JHBPS2.mp4
- jhbp70094-sup-0002-Supinfo2@Video text.docx
